# Supplementary material for: The effect of contextual interference on transfer in motor learning - a systematic review and meta-analysis
Source: Front Psychol. 2024 Aug 14;15:1377122. doi: 10.3389/fpsyg.2024.1377122 (PMC11349744; doi:10.3389/fpsyg.2024.1377122)
Supplement: Supplementary Table S1 — Summary of the included studies. [file Table_1.XLSX]

## Sheet: Arkusz1
	Study	Testing Specification/ Number of experiment	Transfer test time interval	Group characteristics	Age Group	Motor Task	Outcome Measure
1	Beik&Fazeli, 2021	N/A	24 h	similar condition	60-75 y.	Sequential timing	Absolute Constant Error Time
2	Beik et al., 2021	N/A	24 h	dissimilar condition	60-75 y.	Sequential timing	Absolute Error Time
3	Beik et al., 2021	N/A	24 h	dissimilar condition	60-75 y.	Sequential timing	Variable Error time
4	Beik et al., 2021	N/A	24 h	similar condition	60-75 y.	Sequential timing	Variable Error time
5	Beik et al., 2021	N/A	24 h	similar condition	60-75 y.	Sequential timing	Absolute Error Time
6	Bortoli et al., 1992	Long transfer	1 week	N/A	13-15 y.	Volleyball, Bump	Accuracy Scores
7	Bortoli et al., 1992	Long transfer	1 week	N/A	13-15 y.	Volleyball, Serve	Accuracy Scores
8	Bortoli et al., 1992	Long transfer	1 week	N/A	13-15 y.	Volleyball, Volley	Accuracy Scores
9	Bortoli et al., 1992	Short Transfer	1 week	N/A	13-15 y.	Volleyball, Serve	Accuracy Scores
10	Bortoli et al., 1992	Short Transfer	1 week	N/A	13-15 y.	Volleyball, Volley	Accuracy Scores
11	Bortoli et al., 1992	Short Transfer	1 week	N/A	13-15 y.	Volleyball, Bump	Accuracy Scores
12	Broadbent et al., 2015	N/A	1 week	N/A	11-15 y.	Tennis	Decision time
13	Broadbent et al., 2015	N/A	1 week	N/A	11-15 y.	Tennis	Response Accuracy %
14	Cheong et al., 2016	N/A	1 week	N/A	Adults	Hockey, Dribbling	% of successful executions
15	Cheong et al., 2016	N/A	1 week	N/A	Adults	Hockey, Passing	% of successful executions
16	Cheong et al., 2016	N/A	1 week	N/A	Adults	Hockey, Shooting	% of successful executions
17	Cheong et al.,. 2016	N/A	1 week	N/A	Adults	Hockey, Trapping	% of successful executions
18	Chua et al., 2019	2nd experiment	48 h	N/A	Adults	Golf	Accuracy Error Distance
19	Chua et al., 2019	3rd experiment	48 h	N/A	Adults	Throwing	Accuracy
20	Dunham et al., 1991	35 rotations per minute	48 h	No Feedback	Adults	Pursuit tracking rotor task	Time on Target
21	Dunham et al., 1991	60 rotations per minute	48 h	No Feedback	Adults	Pursuit tracking rotor task	Time on Target
22	Dunham et al., 1991	35 rotations per minute	48 h	Feedback	Adults	Pursuit tracking rotor task	Time on Target
23	Dunham et al., 1991	60 rotations per minute	48 h	Feedback	Adults	Pursuit tracking rotor task	Time on Target
24	Frömer et al., 2016	N/A	1 week	N/A	Adults	Dart Throwing	Hit rates Scores
25	Frömer et al., 2016	N/A	1 week	N/A	Adults	Dart Throwing	Reaction Time
26	Goodwin & Meeuwsen, 1996	distance 1.67 m	24 h	N/A	Adults	Golf	Absolute Error Distance
27	Goodwin & Meeuwsen, 1996	distance 3.19 m	24 h	N/A	Adults	Golf	Absolute Error Distance
28	Goodwin & Meeuwsen, 1996	distance 6.23 m	24 h	N/A	Adults	Golf	Absolute Error Distance
29	Green & Sherwood, 2000	N/A	24 h	N/A	Adults	Rapid Reversal Movement	Overall Error Score
30	Hall et al., 1994	random testing order	48 h	N/A	17-21 y.	Baseball	Hit Scores
31	Hall et al., 1994	N/A	48 h	N/A	17-21 y.	Baseball	Hit Scores
32	Herzog et al., 2022	Extrapolation Target	24 h	N/A	Adults	Reaching Movements	Force field Compensation Factor
33	Herzog et al., 2022	Extrapolation Target	24 h	N/A	Adults	Reaching Movements	Perpendicular distance
34	Herzog et al., 2022	Interpolation target	24 h	N/A	Adults	Reaching Movements	Force field Compensation Factor
35	Herzog et al., 2022	Interpolation target	24 h	N/A	Adults	Reaching Movements	Perpendicular distance
36	Herzog et al., 2022	Shifted Origin	24 h	N/A	Adults	Reaching Movements	Force field Compensation Factor
37	Herzog et al., 2022	Shifted Origin	24 h	N/A	Adults	Reaching Movements	Perpendicular distance
38	Jeon et al., 2020	N/A	3 days	N/A	65-82	Wii-Fit Pinguin Slide	Scores
39	Jeon et al., 2020	N/A	1 week	N/A	65-82	Wii-Fit Pinguin Slide	Scores
40	Johnson et al., 2022	N/A	4-6 weeks	N/A	Adults	Laparoscopic Skills	Distance
41	Johnson et al., 2022	N/A	4-6 weeks	N/A	Adults	Laparoscopic Skills	Fundamental Laparoscopic Skills Scores
42	Johnson et al., 2022	N/A	4-6 weeks	N/A	Adults	Laparoscopic Skills	Number of Movements
43	Kim et al., 2018	N/A	48 h	N/A	Adults	Discrete Sequential Production	Total time
44	Lin et al., 2018	blocked testing order	3 days	N/A	Adults	Serial Reaction Task	Response Time
45	Lin et al., 2018	random testing order	3 days	N/A	Adults	Serial Reaction Task	Response Time
46	Meira & Tani, 2003	N/A	1 week	N/A	12-14 y.	Volleyball	Movement Pattern Scores
47	Meira & Tani, 2003	N/A	1 week	N/A	12-14 y.	Volleyball	Precision Scores
48	Meira et al., 2015	N/A	24 h	Extraverts	Adults	Sequential Key Pressing Task	Absolute Error Time
49	Meira et al., 2015	N/A	24 h	Extraverts	Adults	Sequential Key Pressing Task	Root Mean Squared Error
50	Meira et al., 2015	N/A	24 h	Introverts	Adults	Sequential Key Pressing Task	Absolute Error time
51	Meira et al., 2015	N/A	24 h	Introverts	Adults	Sequential Key Pressing Task	Root Mean Squared Error
52	Moretto et al., 2018	15 m distance	1 week	N/A	Adults	Shooting	Accuracy Scores
53	Moretto et al., 2018	25 m distance	1 week	N/A	Adults	Shooting	Accuracy Scores
54	Parab et al., 2018	N/A	1 week	N/A	10-12 y.	Hopping	Time Variable
55	Parab et al., 2018	N/A	1 week	N/A	10-12 y.	Hopping	Error Variable Scores
56	Parab et al., 2018	N/A	1 week	N/A	6-8 y.	Hopping	Time Variable
57	Parab et al., 2018	N/A	1 week	N/A	6-8 y.	Hopping	Error Variable Scores
58	Parab et al., 2018	N/A	1 week	N/A	8-10 y.	Hopping	Error Variable Scores
59	Parab et al., 2018	N/A	1 week	N/A	8-10 y.	Hopping	Time Variable
60	Pasand et al., 2016	N/A	48 h	N/A	Adults	Volleyball	Accuracy Scores
61	Perez et al., 2005	N/A	24 h	N/A	9-11 y.	Positioning Motor Task	Absolute Error Scores
62	Porter & Beckerman, 2016	N/A	24 h	N/A	Adults	Pursuit Tracking task	Total Time on Target
63	Porter & Magill, 2010	N/A	24 h	N/A	Adults	Golf	Accuracy Scores
64	Porter et al., 2020	N/A	1 week	N/A	Adults	Basketball Shooting	Proficiency %
65	Russell & Newell, 2007	random testing order	24 h	N/A	Adults	Rapid Sequential Aiming Task	Error Trials
66	Russell & Newell, 2007	N/A	24 h	N/A	Adults	Rapid Sequential Aiming Task	Error Trials
67	Russell & Newell, 2007	N/A	24 h	N/A	Adults	Rapid Sequential Aiming Task	Movement time
68	Russell & Newell, 2007	random testing order	24 h	N/A	Adults	Rapid Sequential Aiming Task	Movement time
69	Russell & Newell, 2007	random testing order	24 h	N/A	Adults	Rapid Sequential Aiming Task	Reaction time
70	Russell & Newell, 2007	N/A	24 h	N/A	Adults	Rapid Sequential Aiming Task	Reaction time
71	Russell & Newell, 2007	N/A	24 h	N/A	Adults	Rapid Sequential Aiming Task	Total time
72	Russell & Newell, 2007	random testing order	24 h	N/A	Adults	Rapid Sequential Aiming Task	Total time
73	Shea et al., 2001	N/A	24 h	N/A	Adults	Sequential Key Pressing Task	Absolute Timing Error
74	Shea et al., 2001	N/A	24 h	N/A	Adults	Sequential Key Pressing Task	Relative Timing Error
75	Shewokis, 1997	N/A	48 h	N/A	Adults	Key Pressing Task	Time
76	Shewokis et al., 2017	N/A	3 days	N/A	Adults	Laparoscopic Skills	Total Time
77	Shewokis et al., 2017	N/A	3 days	N/A	Adults	Laparoscopic Skills	Total Time
78	Smith & Davies, 1995	No Preferred side roll	1 week	N/A	Adults	Pawlata Roll	Accuracy Scores
79	Smith & Davies, 1995	Preferred side roll	1 week	N/A	Adults	Pawlata Roll	Accuracy Scores
80	Ste-Marie et al., 2004	2. experiment	24 h	N/A	6-7.5 y	Handwriting	Time
81	Ste-Marie et al., 2004	3. experiment	24 h	N/A	5.5-7.5 y	Handwriting	Scores
82	Thomas et al., 2021	N/A	24 h	Error Estimation group	Adults	Time Estimation Task	Absolute error
83	Thomas et al., 2021	N/A	24 h	No Error Estimation group	Adults	Time Estimation Task	Absolute error
84	Travlos, 2010	N/A	3 days	N/A	13-15 y.	Volleyball	Accuracy Scores
85	Vera & Montilla, 2003	N/A	2 weeks	N/A	6 y.	Throwing	Accuracy Scores
