# Supplementary material for: The effect of contextual interference on transfer in motor learning - a systematic review and meta-analysis
Source: Front Psychol. 2024 Aug 14;15:1377122. doi: 10.3389/fpsyg.2024.1377122 (PMC11349744; doi:10.3389/fpsyg.2024.1377122)
Supplement: Supplementary Table S2 — Characteristics of the tasks, participants, tests, and outcomes of the included studies. [file Table_2.XLSX]

## Sheet: Arkusz1
											Objectives
	Authors	Year	Number of experiment/ group characteristics	Testing procedure	Time interval between acquisition and testing	Measurement/dependent variable	Type of study	Number of participants	Random group	Blocked group	Students (Yes/No)	Experience	Age of participants	setting	Measure ratio	Type of motor task
1.	Herzog, M., Focke, A., Maurus, P., Thürer, B., Stein, T.	2022	1.	Interpolation target	24 h	Perpendicular distance (PD max)	randomly assigned	32	16	16	N/A	novice	24±3	lab	cm	reaching movements on manipulandum
				Extrapolation target		FFCF (Force field compensation factor)									FFCF
				Shifted origin
2.	Johnson, G.G.R.J., Park, J., Vergis, A., Gillman, L.M., Rivard, J.D.	2022	1.		4-6 weeks	FLS points (the higher the better)	randomly assigned	35	18	17	yes	novice	28.2	applied	FLS scores	laparoscopic skills
						Number of hand motions (the lower the better)									number of movements
						Distance travelled by hands (the lower the better)									metres
3.	Beik, M., Fazeli, D.*the results of 4 groups were included	2021	1. Similar		24 h	Absolute Constant Error (the lower the better)	randomly assigned	40	20	20	no	novice	60-75	lab	ms	sequential timing
			1. Dissimilar
4.	Beik M., Taheri H., Kakhki, A.S., Ghoshuni M.** the results of 4 groups were included	2021	1. Similar		24 h	Absolute Error (AE) (the lower the better)	randomly assigned	40	20	20	no	novice	60-75	lab	ms	sequential key pressing task
			1. Dissimilar
5.	Thomas, J.L., Fawver, B., Taylor, S., Miller M.W., Williams, A.M., Lohse, K.R	2021	1./With error estimation		24 h	Absolute Error (AE) (the lower the better)	randomly assigned	84	42	42	yes	novice	22,95±3,24 (<35)	lab	ms	time estimation task
			1./No error estimation										21,26±2,38 (<35)
6.	Jeon M.J., Jeon H.S., Yi C.H., Kwon O.Y., You S.H., Park J.H.	2020	1.		72 h	Balance tasks scores (the higher the better)	randomly assigned	41	19	22	no	novice	65-83	lab	scores	Wii-Fit dynamic balance task
					1 week
7.	Porter C., Greenwood D., Panchuk D., Pepping G.J.,	2020	1.	Blocked	1 week	Shooting success (%) (the higher the better)	randomly assigned	24	12	12	N/A	1,1±1,3 y.of experience (not representative level)	24,9 (21-34)	applied	%	basketball set shot
8.	Chua L.K., Dimapilis M.K., Iwatsuki T., Abdollahipour R., Lewthwaite R., Wulf G., *** 1st experiment excluded (does not comply with PICO)	2019	2.		48 h	Deviation from the target (the lower the better)	randomly assigned	36	18	18	yes	novice	26.1±8.45	lab	cm	golf putting
			3.		48 h	Throwing accuracy (the higher the better)		32	16	16		N/A	23.2±3.47		average number of foci	throwing task
9.	Kim T., Chen J., Verwey W.B., Wright D.L.	2018	1.		48 h	Total Time (the lower the better)	N/A	24	12	12	yes	novice	>18	lab	ms	discrete sequence production task
10.	Lin C.H.J., Yang H.C., Knowlton B.J., Wu A.D., Iacoboni M., Ye Y.L., Huang S.L., Chiang M.C.,	2018	1.	Blocked	72 h	Response accuracy (the lower the better)	within participants cross-over design	26	13	13	yes	novice	23.3	lab	ms	serial reaction time task
				Random
11.	Moretto N.A., Marcori A.J., Okazaki V.H.A.	2018	1.	15 metres	1 week	Schooting accuracy (the higher the better)	subject were divided into two groups	32	16	16	N/A	novice	18-32	applied	point scores	riffle shooting
				25 metres
12.	Parab S., Bose M., Ganesan S.	2018	1.		1 week	Time variable (the lower the better)	randomly assigned	120 in total	60	60	pupils	novice	6-12	applied	sec	hopping
						Error variable (the lower the better)									scores
13.	Shewokis P.A., Shariff F.U., Liu Y., Ayaz H., Castellanos A., Lind D.S.	2017	1.	Coordination task	72 h	Total time (s) (the lower the better)	randomly assigned	10	5	5	yes	novice	>18	applied	sec	laparoscopic tasks
				Cholecystectomy
14.	Cheong J.P.G., Lay B., Razman R.	2016	1.	Trapping	1 week	Successful executions (%) (the higher the better	N/A	44	20	24	yes	novice	19.17-26.6	applied	%	hockey skills
				Passing
				Shooting
				Dribbling
15.	Frömer R., Stürmer B., Sommer W.,	2016	1.		1 week	Hit rates (the higher the better)	N/A	96	49	47	most, but not all of the participants were students	familiarized with throwing, but not experts	24.5	lab	points	virtual dart throwing
						Reaction time (the lower the better)									ms
16.	Pasand F., Fooladiyanzadeh H., Nazemzadegan G.	2016	1.		48 h	Accuracy scores (the higher the better)	randomly assigned	30	15	15	yes	novice	22.5±1.7	applied	scores	volleyball skills
17.	Porter J.M., Beckerman T.****	2016	1.		24 h	Total time on target (the higher the better)	randomly assigned	52	26	26	yes	novice	>18	lab	sec	rotary pursuit tracking
18.	Broadbent D.P., Causer J., Ford P.R., Williams A.M.,	2015	1.		1 week	Decision time (the lower the better)	randomly assigned	18	9	9	pupils	intermediate (blocked: 5.3±2.2 y., random: 5.9±3.1)	13.5±1.6	lab	ms	tennis shots
						Response accuracy % (the higher the better)									%
19.	Meira C.M., Fairbrother J.T., Perez C.R.,	2015	1./Extraverts		24 h	Absolute Error (AE) (the lower the better)	randomly assigned	20	10	10	yes	novice	24.3±5.6	lab	ms	sequential key pressing task
						Root Mean Square Error (the lower the better)
			1./Introverts			Absolute Error
						Root Mean Square Error
20.	Sherwood, D.E. & Duffell, B.	2010	1.		immediately following the acquisition	Mean Constant Error	randomly assigned	40	20	20	yes	novice	18-22	lab		aiming movement
21.	Porter J.M., Magill R.A.***** 1st experiment only	2010	1.		24 h	Putting accuracy (the lower the better)	randomly assigned	40	20	20	yes	novice	>18	applied	scores	golf putting
22.	Travlos A.K.	2010	1.		72 h	Radial error for spatial deviation from the target (overall spatial accuracy) (the lower the better)	randomly assigned	24	12	12	yes	novice	14.1±0.7	applied	scores	underhand volleyball serve
23.	Russell D.M., Newell K.M.,	2007	1.	Blocked	24 h	Total time (the lower the better)	randomly assigned	48	24	24	yes	novice	21.9±3.5	lab	ms	rapid sequential aiming task
				Random
				Blocked		Reaction time (the lower the better)
				Random
				Blocked		Movement time (the lower the better)
				Random
				Blocked		Error variable (the lower the better)
				Random
24.	Fialho, J.V.A.P., et al.	2006	1.	AAPHER evaluation	10 minutes after acquisition	AAPHER evaluation	divided into two experimental groups through a ranking elaborated by their coaches	10	5	5	yes	experienced (4.1±2.7)	15-17	applied	points (AAPHERD)	volleyball serve
25.	Lage, G.M., et al.	2006	1.	block 3-task/ block 5-task	3 minutes after acquisition	Absolute Error (AE) (the lower the better)	randomly assigned	48	24	24	yes	novice	18-35	lab	ms	positioning timing task
26.	Perez C.R., Meira Jr. C.M., Tani G.O.	2005	1.	1st block	24 h	Absolute Error (AE) (the lower the better)	randomly assigned	57	28	29	pupils	novice	10.6±0.6	lab	scores	positioning motor task
27.	Ste-Marie D.M., Clark S.E., Findlay L.C., Latimer A.E.,******	2004	2.	Blocked	24 h	Handwriting time (the lower the better)	randomly assigned	48	24	24	pupils	novice	6-7.5	applied	sec	handwriting
			3.	Blocked	24 h	Handwriting scores (the higher the better)		68	34	34	pupils	novice	5.5-7	applied	scores	handwriting
28.	Meira Jr. C.M., Tani G.	2003	1.		1 week	Precision scores (the higher the better)	randomly assigned	36	18	18	pupils	novice	12-14 (Mean: 12.7)	applied	scores	volleybal serves
						Movement pattern quality scores (the higher the better)
29.	Vera J.G., Montilla M.M.	2003	1.		2 weeks	Throwing accuracy (the higher the better)	The children were distributed into these (…) groups on the basis of pretest scores	71	37	34	pupils	novice	6	applied	scores	throwing task
30.	Meira Jr, C.M. & Tani, G.	2001			10 minutes after acquisition	Shooting accuracy	randomly assigned	32	16	16	yes	novice	18-30	lab/applied	scores	darts throwing
31.	Shea C.H., Lai Q., Wright D.L., Immink M., Black C.,*****	2001	1.		24 h	Absolute timing error (the lower the better)	randomly assigned	20	10	10	yes	novice	>18	lab	scores	sequential key pressing task
						Relative timing error (the lower the better)
32.	Shewokis P.A.	1997	1.		48 h	Time to complete the task (the lower the better)	randomly assigned	19	10	9	yes	novice	>18	applied	sec	coordinated key presses
33.	Goodwin J.E., Meeuwsen H.J.********	1996	1.	1. Distance 1,67	24 h	Absolute Error	randomly assigned	20	10	10	yes	novice	26.2±8	applied	metres	golf putting
				2. Distance 3,19
				3. Distance 6,23
34.	Smith P.J., Davies M.,	1995	1.	preferred side half-roll	1 week	Number of successfull attempts (scores 1-3) (the higher the better)	randomly assigned	16	8	8	yes	novice	18-30	applied	scores (1-3)	Pawlata roll
				no preferred side half-roll
35.	Del Rey, P. et al..	1994	1.		10 minutes after acquisition	Reaction Time (RT)	randomly assigned	30	15	15	yes	novice	22±3.18	lab	ms	key pressing task
36.	Hall K.G., Domingues D.A., Cavazos R.,	1994	1.	blocked	48 h	Number of solid hits (the higher the better)	randomly assigned	20	10	10	yes	experienced (9,5 y)	17-21	applied	points	baseball skills
				random
37.	Smith, P.J.K. & Rudisill, M.E.	1993		1 mph velocity/ 3 mph velocity	5 minutes after acquisition	Total Error/Variable Error	randomly assigned	120	60	60	yes	novice	18-24	lab	number of errors	anticipation task
38.	Bortoli L., Robazza C., Durigon V., Carra C.	1992	1. Bump	The short transfer/ the long transfer	1 week	Points earned for technical skills (the higher the better)	randomly assigned	26	13	13	yes	N/A	14.6±0.7	applied	points	volleyball skills
			2. Volley
			3. Serve
39.	Dunham, P.; Lemke, M.; Moran, P.	1991	1. Feedback group	blocked: 35 RPM	48 h	Time on target (the higher the better)	N/A	40	20	20	yes	novices	>18	lab	sec	pursuit rotor task
				blocked: 60 RPM
			1. No feedback group	blocked: 35 RPM
				blocked: 60 RPM
40.	Del Rey, P.; Whitehurst, M.; Wughalter, E.; Barnwell, J.	1983	1.	blocked/random	Immediately following the acquisition	Absolute error/ variable error	N/A	48	24	24	yes	skilled/novices	18-25	lab	msec	anticipation
41.	Del Rey, P.; Whitehurst, M.; Wood, J.M.	1983	1.	blocked	Immediately following the acquisition	Absolute error/ Variable error	N/A	80	40	40	pupils	skilled (more than two seasons of practice)	6.5-10.67	lab	msec	anticipation task
42.	Green, S.; Sherwood, D.E.	2000	1.	Novel Movement time 650 msec	24 h	Overall error (temporal performance) (the lower the better)	randomly assigned	32	16	16	yes	novices	28-23	lab	msec	rapid reversal movement
immediate transfer - articles not included in quantitative analysis
	Studies included in Brady's (2004) meta-analysis
	*Beik, M., Fazeli, D., 2021	Out of 6 groups: Blocked-Similar, Random-Similar, Learner-Adapted -Similar, Blocked-Dissimilar, Learner-Adapted -Dissimilar, and Random-Dissimilar results of 4 groups (Blocked-Similar, random-similar, random-dissimilar, blocked-dissimilar) were included in meta-analysis
	**Beik M., Taheri H., Kakhki, A.S., Ghoshuni M., 2021	Out of 6 groups: , algorithm-similar, algorithm-dissimilar, random-similar, random-dissimilar, blocked-dissimilar results of 4 groups were considered for meta-analysis (blocked-similar, random-similar, blocked-dissimilar, random-dissimilar)
	***Chua L.K., Dimapilis M.K., Iwatsuki T., Abdollahipour R., Lewthwaite R., Wulf G., 2019	Experiment 1 - excluded: constant or variable practice group instead of random/blocked groups. Variable group participants threw from all three distances (4, 5, and 6 m) during practice. The order of distances was pre-determined and quasi-random, with the constraint that each distance occurred 20 times. Constant group participants were divided into three subgroups, and each subgroup threw from on…
	****Porter J.M., Beckerman T., 2016	Out of three froups (Random, Increasing and Blocked), results of only two groups (Random and Blocked) were considered for meta-analysis
	*****Porter J.M., Magill R.A., 2010	2nd Experiment - Not obtained information from authors regarding results
	******Ste-Marie D.M., Clark S.E., Findlay L.C., Latimer A.E., 2004	No available transfer data from Experiment 1, no data available for scores measure in Experiment 2nd, no available data for the time measure for Experiment 3.
	*******Shea, C.H., Lai, Q., Wright, D.L., Immink, M., Black, C., 2001	The 2nd experiment results were excluded due to groups characteristics: group of ratio-feedback, group of segment-feedback
	********Goodwin J.E., Meeuwsen H.J., 1996	Out of 3 groups (Random, Blocked-Random, or Blocked practice condition) 2 groups were chosen (Random and Blocked practice condition)
